# Supplementary material for: A kinetic mechanism for enhanced selectivity of membrane transport
Source: PLoS Comput Biol. 2020 Jul 2;16(7):e1007789. doi: 10.1371/journal.pcbi.1007789 (PMC7331977; doi:10.1371/journal.pcbi.1007789)
Supplement: S1 Model — The ordinary differential equations (ODE) model created with Matlab. This model corresponds to the canonical 5 state (along normal sugar transport cycle) cartoon model in Fig 3 with a substrate slip. The file format is native Matlab, and it can be opened and run with Matlab. The model is run by opening Matlab, navigating to the directory containing the code (file_name.m file) and typing the name of the file (without “.m”) at the command prompt. When run, the code will generate 3 figures: 1) the first figure corresponds to Fig 4 from the main text, 2) the second figure corresponds to Fig 5 in the main text, and 3) the final the third figure corresponds to Fig 6 in the main text. (M) [file pcbi.1007789.s008.m]

% S1 Model Code - 5 State Kinetic Model (Figures 4, 5, and 6)    03.26.2020
%%%%%%%%%%%%%%%%%%%%%%%%%%%%%%%%%%%%%%%%%%%%%%%%%%%%%%%%%%%%%%%%%%%%%%%%%%%
% This is the standard 5 state model of transport with a substrate slip, 
% and the ability to bind a toxic/incorrect substrate.
% Running this code at the command line of a Matlab session to produce 
% Figures 4,5, and 6 in the manuscript.
% In the for loop over N the following occurs:
% N = 1 produces Figure 4 and Figure 6A from manuscript
% N = 2 produces Figure 5 from manuscript
% N = 3 produces Figure 6B with \Delta G_{4'6'}^{\ddag} = -2 kBT
% N = 4 produces Figure 6C with \Delta G_{4'6'}^{\ddag} = -4 kBT
%
% NOTE: This code contains the fmin_proofreading function, which is commented 
% out as it is not used to reproduce these figures. It was used initially
% to identify kinetic parameters that exhibited proofreading.
%
% NOTE: This code contains connections from 3 - > 6 and 7 -> 1 
% but they are zero so it reproduces graph in Fig. 3.
%
% The MIT License
% 
% Authors: Michael Grabe
% Contact: Michael Grabe (michael.grabe@ucsf.edu)
%          
% 
% Copyright 2014-2020 Regents of the University of California
% 
% Permission is hereby granted, free of charge, to any person obtaining a copy
% of this software and associated documentation files (the "Software"), to deal
% in the Software without restriction, including without limitation the rights
% to use, copy, modify, merge, publish, distribute, sublicense, and/or sell
% copies of the Software, and to permit persons to whom the Software is
% furnished to do so, subject to the following conditions:
% 
% The above copyright notice and this permission notice shall be included in
% all copies or substantial portions of the Software.
% 
% THE SOFTWARE IS PROVIDED "AS IS", WITHOUT WARRANTY OF ANY KIND, EXPRESS OR
% IMPLIED, INCLUDING BUT NOT LIMITED TO THE WARRANTIES OF MERCHANTABILITY,
% FITNESS FOR A PARTICULAR PURPOSE AND NONINFRINGEMENT. IN NO EVENT SHALL THE
% AUTHORS OR COPYRIGHT HOLDERS BE LIABLE FOR ANY CLAIM, DAMAGES OR OTHER
% LIABILITY, WHETHER IN AN ACTION OF CONTRACT, TORT OR OTHERWISE, ARISING FROM,
% OUT OF OR IN CONNECTION WITH THE SOFTWARE OR THE USE OR OTHER DEALINGS IN
% THE SOFTWARE.
%%%%%%%%%%%%%%%%%%%%%%%%%%%%%%%%%%%%%%%%%%%%%%%%%%%%%%%%%%%%%%%%%%%%%%%%%%%
function []=fmin_proofreading

% Values of XX reproduce our Cartoon model in Figure 3
% XX(:)=[dG36, dG36_dag, dG46_dag, dG57_dag, dG67_dag, dG71, dG71_dag] 
XX=[0   100    -3   -2   -5   0   100]; 
% XX(2) = 100 turns off the 3 to 6 and 3' to 6' transition 
% XX(7) = 100 turns off the 7 to 1 transition

% Y(:)=[1/0, V, ddG23_dag, ddG36, ddG36_dag, ddG67_dag, ddG46_dag];
Y=[1 -25 0 0 0 0 0];

% Use this block to determine optimal proofreading solutions.
% X0=[1 1 1 1 1 1 1];
%[XX,fval] = fminsearch(@objectivefcn1,X0,optimset('MaxFunEvals',500))

V=[-75:1:0];                        % [mV]
ddG23_dag=-5:10/(length(V)-1):5;    % [kT]
ddG36=       -5:10/(length(V)-1):5; % [kT]
ddG36_dag=-5:10/(length(V)-1):5;    % [kT]
ddG67_dag=-5:10/(length(V)-1):5;    % [kT]
ddG46_dag=-5:5/(length(V)-1):0;     % [kT]
tspan=0:100;
y0=[0.2*ones(1,5), 0.0*ones(1,5)];  % initial probabilities

%%%%%%%%%%%%%%%%%%%%%%%%%%%%%%%%%%%%%%%%%%%%%%%%%%%%%%%%%
% voltage sweep and ddG sweeps with best values
%%%%%%%%%%%%%%%%%%%%%%%%%%%%%%%%%%%%%%%%%%%%%%%%%%%%%%%%%
cnt=0;
for N=[1 2 3 4] 
cnt=cnt+1;
Y_sweep=Y;
Y_sweep(2)=-65;

if N==1
N_sweep=2; % voltage sweep
YY=V;
XXX='Voltage [mV]';
figure(1)
clf
elseif N==2
N_sweep=7;
YY=ddG46_dag;
XXX='\Delta\DeltaG_{46}^{dag} [kT]';
figure(2)
clf
elseif N==3
N_sweep=2; % voltage sweep
YY=V;
XXX='Voltage [mV]';
Y_sweep(7) = -1.5; % \Delta G_{46}^{\dag} = -1.5 kBT
figure(3)
elseif N==4
N_sweep=2; % voltage sweep
YY=V;
XXX='Voltage [mV]';
Y_sweep(7) = -4; % \Delta G_{46}^{\dag} = -4 kBT
figure(3)
end

for i=1:length(YY)
Y_sweep(N_sweep)=YY(i); 
Y_sweep(1)=1;
[t,y]=ode15s(@(t,y)sglt_ode(t,y,XX,Y_sweep),tspan,y0);
P(i,1:10)=y(end,1:10);
% now recalculate desired quantities (Y = 1)
[~,C(i),S(i),S_flux(i),T_flux(i),T_binding(i),T_slip(i),S_slip(i),f(i),Fs(i),Ft(i)]=sglt_ode(t,P(i,1:10),XX,Y_sweep);
% rerun with no slip (ns) (Y = 0)
Y_sweep(1)=0;
[t,y]=ode15s(@(t,y)sglt_ode(t,y,XX,Y_sweep),tspan,y0);
P_ns(i,1:10)=y(end,1:10);
% now recalculate desired quantities (Y = 1)
[~,C_ns(i),S_ns(i),S_flux_ns(i),T_flux_ns(i),T_binding_ns(i),T_slip_ns(i),S_slip_ns(i),f_ns(i),Fs_ns(i),Ft_ns(i)]=sglt_ode(t,P_ns(i,1:10),XX,Y_sweep);
end

nplot=2;

if N==1 || N==2  % make Figures 4 and 5

subplot(nplot,2,1),plot(YY,S_flux,'Color',[  0    0.4470    0.7410],'LineWidth',2);
hold on
subplot(nplot,2,1),plot(YY,T_flux,'Color',[ 0.6350    0.0780    0.1840],'LineWidth',2);
subplot(nplot,2,1),plot(YY,T_flux_ns,'--','Color',[ 0.6350    0.0780    0.1840],'LineWidth',2);
subplot(nplot,2,1),plot(YY,S_flux_ns,'--','Color',[  0    0.4470    0.7410],'LineWidth',2);
xlabel(XXX,'FontSize',16)
ylabel('Rate [1/s]','FontSize',16)
set(gca,'FontSize',16,'LineWidth',2)
grid

if N==1
xlim([-75 0 ])
elseif N==2
xlim([-5 0 ])
end

subplot(nplot,2,3),plot(YY,T_flux,'Color',[ 0.6350    0.0780    0.1840],'LineWidth',2);
hold on
subplot(nplot,2,3),plot(YY,T_binding,'-.','Color',[ 0.6350    0.0780    0.1840],'LineWidth',2);
subplot(nplot,2,3),plot(YY,T_slip,'--','Color',[ 0.6350    0.0780    0.1840],'LineWidth',2);
xlabel(XXX,'FontSize',16)
ylabel('Rate [1/s]','FontSize',16)
set(gca,'FontSize',16,'LineWidth',2)
grid

if N==1
xlim([-75 0 ])
elseif N==2
xlim([-5 0 ])
end

S_ind=T_flux>0; % only pick out positive toxin flux values
subplot(nplot,2,2),semilogy(YY(S_ind),S(S_ind),'LineWidth',2,'Color',[ 0.9290    0.6940    0.1250]);
hold on
subplot(nplot,2,2),semilogy(YY,S_ns,'--','Color',[ 0.9290    0.6940    0.1250],'LineWidth',2);

% Add DDG46 energy to 1 to get the full theoretical limit
if N==1
    E=1-0;
    subplot(nplot,2,2),semilogy(YY,exp(E).*S_ns./S_ns,'--k','LineWidth',2);
end

xlabel(XXX,'FontSize',16)
ylabel('log|Selectivity|','FontSize',16)
set(gca,'FontSize',16,'LineWidth',2)
grid

if N==1
xlim([-75 0 ])
elseif N==2
xlim([-5 0 ])
end

subplot(nplot,2,4),plot(C(S_ind),S(S_ind),'LineWidth',2,'Color',[ 0.6350    0.0780    0.1840]);
xlabel('Cost','FontSize',16)
ylabel('Selectivity','FontSize',16)
set(gca,'FontSize',16,'LineWidth',2)
grid

if N==1
xlim([0.1 0.7 ])
elseif N==2
xlim([0.16 0.2 ])
end

end

if N==1 || N==3 || N==4 % make Figure 6

figure(3)
    
    if N==1
        subplot(1,3,1)
        ylabel('Rate [1/s]','FontSize',16)
    elseif N==3
        subplot(1,3,2)
    elseif N==4
        subplot(1,3,3)
    end
    
hold on

plot(YY,S_flux,'Color',[  0    0.4470    0.7410],'LineWidth',2);
hold on
plot(YY,T_flux,'Color',[ 0.6350    0.0780    0.1840],'LineWidth',2);
xlabel(XXX,'FontSize',16)
set(gca,'FontSize',16,'LineWidth',2)
axis([-75 0 -3 3])
grid
end

end

%%%%%%%%%%%%%%%%%%%%%%%%%%%%%%%%%%%%%%%%%%%%%%%%%%%%%%%%%
% fitness function
%%%%%%%%%%%%%%%%%%%%%%%%%%%%%%%%%%%%%%%%%%%%%%%%%%%%%%%%%
function [f]=objectivefcn1(X0)
     
    Y=[1 -25 0 0 0 0 0];  
    tspan=0:100;
    y0=[0.2*ones(1,5), 0.0*ones(1,5)]; % initial probabilities
    
    clear P S_flux T_flux T_binding T_slip S_slip C S t y f Fs Ft
    clear P_ns S_flux_ns T_flux_ns T_binding_ns T_slip_ns S_slip_ns C_ns S_ns t_ns y_ns f_ns Fs_ns Ft_ns

    % run model with slip (Y = 1)
    Y(1)=1;
    [t,y]=ode15s(@(t,y)sglt_ode(t,y,X0,Y),tspan,y0);
    P(1,1:10)=y(end,1:10);
    % now recalculate desired quantities (Y = 1)
    [~,C,S,S_flux,T_flux,T_binding,T_slip,S_slip,f,Fs,Ft]=sglt_ode(t,P(1,1:10),X0,Y);
    % rerun with no slip (ns) (Y = 0)
    Y(1)=0;
    [t,y]=ode15s(@(t,y)sglt_ode(t,y,X0,Y),tspan,y0);
    P_ns(1,1:10)=y(end,1:10);
    % now recalculate desired quantities (Y = 1)
    [~,C_ns,S_ns,S_flux_ns,T_flux_ns,T_binding_ns,T_slip_ns,S_slip_ns,f_ns,Fs_ns,Ft_ns]=sglt_ode(t,P_ns(1,1:10),X0,Y);

    % construct the function to minimize
    if max(abs(X0)) > 25
     f = 20;
    elseif S_flux < 0 
     f = 10;
    else
    f = -(S - S_ns) - abs(S_flux)  
    end


%%%%%%%%%%%%%%%%%%%%%% ODE SOLVER %%%%%%%%%%%%%%%%%%%%%%%%%%%%%%%%%%%
% 10 states in model 1-10 here are [1 2 3 4 5 6 7 3' 4' 6'] in model.
%%%%%%%%%%%%%%%%%%%%%%%%%%%%%%%%%%%%%%%%%%%%%%%%%%%%%%%%%%%%%%%%%%%%%
function [dy_dt,C,S,S_flux,T_flux,T_binding,T_slip,S_slip,f,Fs,Ft]=sglt_ode(t,y,XX,Y); 

Nao=0.125;            
V=Y(2);              

ddG23_dag=Y(3);   
ddG36=Y(4);                             
ddG36_dag=Y(5);   
ddG67_dag=Y(6);    
ddG46_dag=Y(7);         
ddG45_dag=0;     
ddG34_dag=+1;
ddG23=0;                             
ddG34=0;    

dG36=XX(1);     
dG36_dag=XX(2);
dG46_dag=XX(3);     
dG57_dag=XX(4); 
dG67_dag=XX(5); 
dG71=XX(6); 
dG71_dag=XX(7); 
    
kT=25.69;

Nai=0.04;    
n=1;           

So=0.001; 
Si=0.004; 

To=0.001; 
Ti=0.004; 

DT=To-Ti;
DS=So-Si;

%  From Paz at al. PNAS (2018) 115:E2742-E2751
eps12  =  0.23;   
eps15  = -0.35;   
eps23  = -0.1175;  
eps34  = -0.1175; 
eps45  =  0.155;  

%%%%%%%%%%%%%%%%%%%%%%%%%%%%%%%%%%%%%%%%%%%%%%%%%%%%%%%%%
% Kinetic Rate Constants
%%%%%%%%%%%%%%%%%%%%%%%%%%%%%%%%%%%%%%%%%%%%%%%%%%%%%%%%%
% most values from Paz et al. PNAS (2018) 115:E2742-E2751
k12 = 5000; 
k21 = 300;   
k15 =  600;
k51 = 25; 
k23 =  45000; 
k32 =  20;  
k34 =  50;   
k43 =  50; 
k45 = 10*10; 
k54 = k51*k12*k23*k34*k45/(k43*k32*k21*k15);

% energies for standard sugar cycle
dG12_dag=-log(k12);
dG12=dG12_dag + log(k21);
dG23_dag=-log(k23);
dG23=dG23_dag+log(k32);
dG34_dag=-log(k34);
dG34=dG34_dag+log(k43);
dG45_dag=-log(k45);
dG45=dG45_dag+log(k54);
dG51_dag=-log(k51);
dG51=dG51_dag+log(k15);

% energies for standard toxin cycle
ddG45=-(ddG23+ddG34);        % enforce DB

% energies for sugar slip cycle
dG67=-(dG71+dG12+dG23+dG36); % enforce DB   

% energies for toxin slip cycle
ddG67=-(ddG23+ddG36);        % enforce DB
   
% energies for connections between standard cycle and slip cycle
dG46=dG36-dG34;              % enforce DB
dG57=-dG71+dG51;             % enforce DB 
ddG46=+ddG36-ddG34;          % enforce DB 

% rates for sugar slip cycle
k36=exp(-dG36_dag);
k63=exp(-(dG36_dag - dG36));
k67=exp(-dG67_dag);
k76=exp(-(dG67_dag - dG67));
k71=exp(-dG71_dag);
k17=exp(-(dG71_dag - dG71));

% rates for connections between standard cycle and slip cycle
k46=exp(-dG46_dag);
k64=exp(-(dG46_dag - dG46));
k57=exp(-dG57_dag);
k75=exp(-(dG57_dag - dG57));
k46p=exp(-(dG46_dag + ddG46_dag));
k64p=exp(-((dG46_dag + ddG46_dag) - (dG46 + ddG46)));

% rates for standard toxin cycle
k23p=exp(-(dG23_dag + ddG23_dag));
k32p=exp(-((dG23_dag + ddG23_dag) - (dG23 + ddG23)));
k34p=exp(-(dG34_dag + ddG34_dag));
k43p=exp(-((dG34_dag + ddG34_dag) - (dG34 + ddG34)));
k45p=exp(-(dG45_dag + ddG45_dag));
k54p=exp(-((dG45_dag + ddG45_dag) - (dG45 + ddG45)));

% rates for toxin slip cycle
k36p=exp(-(dG36_dag + ddG36_dag));
k63p=exp(-((dG36_dag + ddG36_dag) - (dG36 + ddG36)));
k67p=exp(-(dG67_dag+ddG67_dag));
k76p=exp(-((dG67_dag + ddG67_dag) - (dG67 + ddG67)));


if Y(1) == 0 % turn off slip pathway
k36=0;k63=0;
k46=0;k64=0;
k76=0;k67=0;
k17=0;k71=0;
k57=0;k75=0;
k36p=0;k63p=0;
k46p=0;k64p=0;
k76p=0;k67p=0;
end

%%%%%%%%%%%%%%%%%%%%%%%%%% define flux %%%%%%%%%%%%%%%%%%%%%%
% proofreading state: [1 2 3 4 5 6 7 3' 4' 6']
% y in ODE model:     [1 2 3 4 5 6 7 8  9  10]

eps12  =   0.23;
eps15  = -0.35;
eps23  = -0.1175;
eps34  = -0.1175;
eps45  =   0.155;

J12 = (Nao^n)*k12*y(1)*exp(-eps12*V/kT) - k21*y(2)*exp(eps12*V/kT);
J23 =   So*k23*y(2)*exp(-eps23*V/kT)-k32*y(3)*exp(eps23*V/kT);
J23p = To*k23p*y(2)*exp(-eps23*V/kT)- k32p*y(8)*exp(eps23*V/kT);
J34 = k34*y(3)*exp(-eps34*V/kT) - k43*y(4)*exp(eps34*V/kT);
J34p = k34p*y(8)*exp(-eps34*V/kT) - k43p*y(9)*exp(eps34*V/kT);
J36 = k36*y(3)*exp(-eps34*V/kT) - k63*y(6)*exp(eps34*V/kT);
J36p = k36p*y(8)*exp(-eps34*V/kT) - k63p*y(10)*exp(eps34*V/kT);
J46 = k46*y(4) - k64*y(6);
J46p = k46p*y(9) - k64p*y(10);
J45 = k45*y(4)*exp(-eps45*V/kT) - (Nai^n)*Si*k54*y(5)*exp(eps45*V/kT);
J45p = k45p*y(9)*exp(-eps45*V/kT) - (Nai^n)*Ti*k54p*y(5)*exp(eps45*V/kT);
J51 = k51*y(5)*exp(eps15*V/kT) - k15*y(1)*exp(-eps15*V/kT);
J57 = k57*y(5) - k75*y(7);
J67 = k67*y(6)*exp(-eps45*V/kT)  - (Nai^n)*So*k76*y(7)*exp(eps45*V/kT) ;
J67p = k67p*y(10)*exp(-eps45*V/kT)  - (Nai^n)*To*k76p*y(7)*exp(eps45*V/kT) ;
J71 = k71*y(7)*exp(eps15*V/kT) - k17*y(1)*exp(-eps15*V/kT);

% cost
C = J67/(J67+J45);

% selectivities
if DS == 0 && DT == 0
f=J23/J23p;
elseif DS ~=0
f=J23/J23p*DT/DS;
else
display('DS is 0 without DT = 0 making f singular.')    
end

Fs=J45/J23;
Ft=J45p/J23p;
S = f*(Fs/Ft);

% save variables to structure

a.k12=k12; a.k23=k23; a.k34=k34; a.k36=k36; a.k45=k45; a.k46=k46; a.k15=k15; a.k57=k57; a.k67=k67; a.k17=k17; 
a.k21=k21; a.k32=k32; a.k43=k43; a.k63=k63; a.k54=k54; a.k64=k64; a.k51=k51; a.k75=k75; a.k76=k76; a.k71=k71; 
a.k23p=k23p; a.k34p=k34p; a.k36p=k36p; a.k45p=k45p; a.k46p=k46p; a.k67p=k67p;
a.k32p=k32p; a.k43p=k43p; a.k63p=k63p; a.k54p=k54p; a.k64p=k64p; a.k76p=k76p;
a.Nao=Nao; a.Nai=Nai; a.To=To; a.Ti=Ti; a.So=So; a.Si=Si; a.V=V; 

S_flux=J45;
T_flux=J45p;
T_binding=J23p;
T_slip=J67p;
S_slip=J67;

% construct rate matrix
dy_dt(1,1)  = - J12 + J51 + 0*J71;
dy_dt(2,1)  = + J12 - J23 - J23p;
dy_dt(3,1)  = + J23 - J34 - 0*J36;
dy_dt(4,1)  = - J46 + J34 - J45;
dy_dt(5,1)  = + J45p - J51 - J57 + J45;
dy_dt(6,1)  = + J46 + 0*J36 - J67;
dy_dt(7,1)  = + J67p - 0*J71 + J57 + J67;
dy_dt(8,1)  = + J23p - J34p - 0*J36p;
dy_dt(9,1)  = + J34p - J46p - J45p;
dy_dt(10,1) = + J46p + 0*J36p - J67p;
