# Supplementary material for: A kinetic mechanism for enhanced selectivity of membrane transport
Source: PLoS Comput Biol. 2020 Jul 2;16(7):e1007789. doi: 10.1371/journal.pcbi.1007789 (PMC7331977; doi:10.1371/journal.pcbi.1007789)
Supplement: S2 Model — The ordinary differential equations (ODE) model created with Matlab. This model corresponds to a 6 state (along normal sugar transport cycle) cartoon model in S2 Fig with a substrate slip and Na+ leak. The file format is native Matlab, and it can be opened and run with Matlab. The model is run by opening Matlab, navigating to the directory containing the code (file_name.m file) and typing the name of the file (without “.m”) at the command prompt. When run, the code will generate 1 figure corresponding to Fig 7 in the main text. (M) [file pcbi.1007789.s009.m]

% S2 Model Code - 6 State Kinetic Model (Figure 7)               03.26.2020
%%%%%%%%%%%%%%%%%%%%%%%%%%%%%%%%%%%%%%%%%%%%%%%%%%%%%%%%%%%%%%%%%%%%%%%%%%%
% This is a 6 state model for the normal cycle with a sodium leak rate. 
% Running this code at the command line of a Matlab session to produce 
% Figure 7 in the manuscript. 
% NOTE: This code contains connections from states 3 - > 6 and 7 -> 1 
% but they are zero so it reproduces the graph in Figure 3 with state 8 plus 8 ->
% 2 transition.
% In the for loop over N:
% N = 1 calculates Figure 7A,D voltage sweep with k28 = 0
% N = 2 calculates Figure 7B,E voltage sweep with k28 = 100
% N = 3 redoes the Figure 7C,F voltage sweep with k28 = 200
%
% NEW in code below indicates additions to the basic model needed to model 
% this additional state and leak connection.
%
% The MIT License
% 
% Authors: Michael Grabe
% Contact: Michael Grabe (michael.grabe@ucsf.edu)
%          
% 
% Copyright 2014-2020 Regents of the University of California
% 
% Permission is hereby granted, free of charge, to any person obtaining a copy
% of this software and associated documentation files (the "Software"), to deal
% in the Software without restriction, including without limitation the rights
% to use, copy, modify, merge, publish, distribute, sublicense, and/or sell
% copies of the Software, and to permit persons to whom the Software is
% furnished to do so, subject to the following conditions:
% 
% The above copyright notice and this permission notice shall be included in
% all copies or substantial portions of the Software.
% 
% THE SOFTWARE IS PROVIDED "AS IS", WITHOUT WARRANTY OF ANY KIND, EXPRESS OR
% IMPLIED, INCLUDING BUT NOT LIMITED TO THE WARRANTIES OF MERCHANTABILITY,
% FITNESS FOR A PARTICULAR PURPOSE AND NONINFRINGEMENT. IN NO EVENT SHALL THE
% AUTHORS OR COPYRIGHT HOLDERS BE LIABLE FOR ANY CLAIM, DAMAGES OR OTHER
% LIABILITY, WHETHER IN AN ACTION OF CONTRACT, TORT OR OTHERWISE, ARISING FROM,
% OUT OF OR IN CONNECTION WITH THE SOFTWARE OR THE USE OR OTHER DEALINGS IN
% THE SOFTWARE.
%%%%%%%%%%%%%%%%%%%%%%%%%%%%%%%%%%%%%%%%%%%%%%%%%%%%%%%%%%%%%%%%%%%%%%%%%%%
function []=fmin_proofreading

% Values of XX reproduce our Cartoon model in Supplemental Figure 2
% XX(:)=[dG36, dG36_dag, dG46_dag, dG57_dag, dG67_dag, dG71, dG71_dag] 
XX=[0   100    -3   -2   -5   0   100]; % energy values
% XX(2) = 100 turns off the 3 to 6 and 3' to 6' transition 
% XX(7) = 100 turns off the 7 to 1 transition

%Y(:)=[1/0, V, ddG23_dag, ddG36, ddG36_dag, ddG67_dag, ddG46_dag, k28];
Y=[1 -25 0 0 0 0 0 0];
V=[-75:1:0];             % [mV]
tspan=0:100;
y0=[1/6*ones(1,5), 0.0*ones(1,5), 1/6]; % initial probabilities

%%%%%%%%%%%%%%%%%%%%%%%%%%%%%%%%%%%%%%%%%%%%%%%%%%%%%%%%%
% voltage sweep
%%%%%%%%%%%%%%%%%%%%%%%%%%%%%%%%%%%%%%%%%%%%%%%%%%%%%%%%%
cnt=0;
for N=[1 2 3] 
cnt=cnt+1;

Y_sweep=Y;
Y_sweep(2)=-65;

figure(1)
XXX='Voltage [mV]';
N_sweep=2; % this is for voltages
YY=V;

if N==1
clf       
pp=1;
elseif N==2
Y_sweep(8) = 100; 
pp=2;
elseif N==3
Y_sweep(8) = 200;
pp=3;
end

for i=1:length(YY)
Y_sweep(N_sweep)=YY(i); % Y_sweep is passed on, update the entry that is changing
Y_sweep(1)=1;
[t,y]=ode15s(@(t,y)sglt_ode(t,y,XX,Y_sweep),tspan,y0);
P(i,1:11)=y(end,1:11);
% now recalculate desired quantities (Y = 1)
[~,C(i),S(i),S_flux(i),T_flux(i),T_binding(i),T_slip(i),S_slip(i),f(i),Fs(i),Ft(i)]=sglt_ode(t,P(i,1:11),XX,Y_sweep);
% rerun with no slip (ns) (Y = 0)
Y_sweep(1)=0;
[t,y]=ode15s(@(t,y)sglt_ode(t,y,XX,Y_sweep),tspan,y0);
P_ns(i,1:11)=y(end,1:11);
% now recalculate desired quantities (Y = 1)
[~,C_ns(i),S_ns(i),S_flux_ns(i),T_flux_ns(i),T_binding_ns(i),T_slip_ns(i),S_slip_ns(i),f_ns(i),Fs_ns(i),Ft_ns(i)]=sglt_ode(t,P_ns(i,1:11),XX,Y_sweep);
end

hold on
subplot(2,3,pp), plot(YY,S_flux_ns,'Color',[  0    0.4470    0.7410],'LineWidth',2);
hold on
subplot(2,3,pp),plot(YY,T_flux_ns,'Color',[ 0.6350    0.0780    0.1840],'LineWidth',2);
xlabel(XXX,'FontSize',16)
set(gca,'FontSize',16,'LineWidth',2)
axis([-75 0 -3 3])
grid

hold on
subplot(2,3,pp+3), plot(YY,S_flux,'Color',[  0    0.4470    0.7410],'LineWidth',2);
hold on
subplot(2,3,pp+3),plot(YY,T_flux,'Color',[ 0.6350    0.0780    0.1840],'LineWidth',2);
xlabel(XXX,'FontSize',16)
set(gca,'FontSize',16,'LineWidth',2)
axis([-75 0 -3 3])
grid

if pp == 1
subplot(2,3,1),    ylabel('Rate [1/s]','FontSize',16) 
subplot(2,3,4),    ylabel('Rate [1/s]','FontSize',16) 
end
   

end

%%%%%%%%%%%%%%%%%%%%%% ODE SOLVER %%%%%%%%%%%%%%%%%%%%%%%%%%%%%%%%%%%%%
% 11 states in model 1-11 here are [1 2 3 4 5 6 7 3' 4' 6' 8] in model.
%%%%%%%%%%%%%%%%%%%%%%%%%%%%%%%%%%%%%%%%%%%%%%%%%%%%%%%%%%%%%%%%%%%%%%%
function [dy_dt,C,S,S_flux,T_flux,T_binding,T_slip,S_slip,f,Fs,Ft]=sglt_ode(t,y,XX,Y); 

Nao=0.125;          
V=Y(2);              

ddG23_dag=Y(3);   
ddG36=Y(4);                              
ddG36_dag=Y(5);   
ddG67_dag=Y(6);     
ddG46_dag=Y(7);        
   
ddG48_dag=0;
ddG34_dag=+1;
ddG23=0;                             
ddG34=0;    

dG36=XX(1);     
dG36_dag=XX(2);
dG46_dag=XX(3);     
dG57_dag=XX(4); 
dG67_dag=XX(5); 
dG71=XX(6); 
dG71_dag=XX(7); 
    
kT=25.69;

Nai=0.04;    
n=1;         

So=0.001; 
Si=0.004; 

To=0.001; 
Ti=0.004;

DT=To-Ti;
DS=So-Si;

%%%%%%%%%%%%%%%%%%%%%%%%%%%%%%%%%%%%%%%%%%%%%%%%%%%%%%%%%
% Kinetic Rate Constants
%%%%%%%%%%%%%%%%%%%%%%%%%%%%%%%%%%%%%%%%%%%%%%%%%%%%%%%%%
% most values from Paz et al. PNAS (2018) 115:E2742-E2751
k12 = 5000;  
k21 = 300;  
k15 =  600; 
k51 = 25;
k23 =  45000; 
k32 =  20;  
k34 =  50;  
k43 =  50; 

k48 = 100;        % same as 5-state 
k85 = 10000;      % fast to state 5

k58 = 156250.00; 
k84 =  k51*k12*k23*k34*k48*k85/(k43*k32*k21*k15*k58); % enforce DB
k28 = Y(8); 
k82 = k12*k28*k85*k51/(k15*k58*k21);                  % enforce DB
%%%%%%%%%%%%%%%%%%%%%%%%%%

% energies for standard sugar cycle
dG12_dag=-log(k12);
dG12=dG12_dag + log(k21);
dG23_dag=-log(k23);
dG23=dG23_dag+log(k32);
dG34_dag=-log(k34);
dG34=dG34_dag+log(k43);

%NEW%%%%%%%%%%%%%%%%%%%%%% 
dG48_dag=-log(k48);
dG48=dG48_dag+log(k84);
dG85_dag=-log(k85);
dG85=dG85_dag+log(k58);
%%%%%%%%%%%%%%%%%%%%%%%%%%

%NEW%%%%%%%%%%%%%%%%%%%%%% 
dG28_dag=-log(k28);
dG28=dG28_dag+log(k82);
%%%%%%%%%%%%%%%%%%%%%%%%%%

dG51_dag=-log(k51);
dG51=dG51_dag+log(k15);

% energies for standard toxin cycle
%NEW%%%%%%%%%%%%%%%%%%%%%%
ddG48=-1/2*(ddG23+ddG34);    % split DB 1/2 & 1/2
ddG85=-1/2*(ddG23+ddG34);    % split DB 1/2 & 1/2
%%%%%%%%%%%%%%%%%%%%%%%%%%

% energies for sugar slip cycle
dG67=-(dG71+dG12+dG23+dG36); % enforce DB     

% energies for toxin slip cycle
ddG67=-(ddG23+ddG36);        % enforce DB
   
% energies for connections between standard cycle and slip cycle
dG46=dG36-dG34;              % enforce DB
dG57=-dG71+dG51;             % enforce DB 
ddG46=+ddG36-ddG34;          % enforce DB 

% rates for sugar slip cycle
k36=exp(-dG36_dag);
k63=exp(-(dG36_dag - dG36));
k67=exp(-dG67_dag);
k76=exp(-(dG67_dag - dG67));
k71=exp(-dG71_dag);
k17=exp(-(dG71_dag - dG71));

% rates for connections between standard cycle and slip cycle
k46=exp(-dG46_dag);
k64=exp(-(dG46_dag - dG46));
k57=exp(-dG57_dag);
k75=exp(-(dG57_dag - dG57));
k46p=exp(-(dG46_dag + ddG46_dag));
k64p=exp(-((dG46_dag + ddG46_dag) - (dG46 + ddG46)));

% rates for standard toxin cycle
k23p=exp(-(dG23_dag + ddG23_dag));
k32p=exp(-((dG23_dag + ddG23_dag) - (dG23 + ddG23)));
k34p=exp(-(dG34_dag + ddG34_dag));
k43p=exp(-((dG34_dag + ddG34_dag) - (dG34 + ddG34)));

%NEW%%%%%%%%%%%%%%%%%%%%%%
k48p=exp(-(dG48_dag + ddG48_dag));
k84p=exp(-((dG48_dag + ddG48_dag) - (dG48 + ddG48)));
%%%%%%%%%%%%%%%%%%%%%%%%%%

% rates for toxin slip cycle
k36p=exp(-(dG36_dag + ddG36_dag));
k63p=exp(-((dG36_dag + ddG36_dag) - (dG36 + ddG36)));
k67p=exp(-(dG67_dag+ddG67_dag));
k76p=exp(-((dG67_dag + ddG67_dag) - (dG67 + ddG67)));


if Y(1) == 0 % turn off sugar slip pathway
k36=0;k63=0;
k46=0;k64=0;
k76=0;k67=0;
k17=0;k71=0;
k57=0;k75=0;
k36p=0;k63p=0;
k46p=0;k64p=0;
k76p=0;k67p=0;
end

%%%%%%%%%%%%%%%%%%%%%%%%%% define flux %%%%%%%%%%%%%%%%%%%%%%
% proofreading state: [1 2 3 4 5 6 7 3' 4' 6' 8]
% y in ODE model:     [1 2 3 4 5 6 7 8  9  10 11]

% From Paz et al. PNAS (2018) 115:E2742-E2751
eps12  =   0.23;
eps15  = -0.35;
eps23  = -0.1175;
eps34  = -0.1175;
eps45  =   0.155; 
%NEW%%%%%%%%%%%%%%%%%%%%%%
eps85 = 0.155;
eps28 = eps23+eps34; 
%%%%%%%%%%%%%%%%%%%%%%%%%%

J12 = (Nao^n)*k12*y(1)*exp(-eps12*V/kT) - k21*y(2)*exp(eps12*V/kT);
J23 =   So*k23*y(2)*exp(-eps23*V/kT)-k32*y(3)*exp(eps23*V/kT);
J23p = To*k23p*y(2)*exp(-eps23*V/kT)- k32p*y(8)*exp(eps23*V/kT);
J34 = k34*y(3)*exp(-eps34*V/kT) - k43*y(4)*exp(eps34*V/kT);
J34p = k34p*y(8)*exp(-eps34*V/kT) - k43p*y(9)*exp(eps34*V/kT);
J36 = k36*y(3)*exp(-eps34*V/kT) - k63*y(6)*exp(eps34*V/kT);
J36p = k36p*y(8)*exp(-eps34*V/kT) - k63p*y(10)*exp(eps34*V/kT);
J46 = k46*y(4) - k64*y(6);
J46p = k46p*y(9) - k64p*y(10);
%NEW%%%%%%%%%%%%%%%%%%%%%%
J48 = k48*y(4) - Si*k84*y(11);
J48p = k48p*y(9) - Ti*k84p*y(11);
J85 = k85*y(11)*exp(-eps85*V/kT) - (Nai^n)*k58*y(5)*exp(eps85*V/kT);
J28 = k28*y(2)*exp(-eps28*V/kT) - k82*y(11)*exp(eps28*V/kT);
%%%%%%%%%%%%%%%%%%%%%%%%%%

J51 = k51*y(5)*exp(eps15*V/kT) - k15*y(1)*exp(-eps15*V/kT);
J57 = k57*y(5) - k75*y(7);
J67 = k67*y(6)*exp(-eps45*V/kT)  - (Nai^n)*So*k76*y(7)*exp(eps45*V/kT) ;
J67p = k67p*y(10)*exp(-eps45*V/kT)  - (Nai^n)*To*k76p*y(7)*exp(eps45*V/kT) ;
J71 = k71*y(7)*exp(eps15*V/kT) - k17*y(1)*exp(-eps15*V/kT);

% cost
C = J67/(J67+J48);
% selectivities
if DS == 0 && DT == 0
f=J23/J23p;
elseif DS ~=0
f=J23/J23p*DT/DS;
else
display('DS is 0 without DT = 0 making f singular.')    
end

%NEW%%%%%%%%%%%%%%%%%%%%
Fs=J48/J23;
Ft=J48p/J23p;
%%%%%%%%%%%%%%%%%%%%%%%%
S = f*(Fs/Ft);

% save variables to structure

a.k12=k12; a.k23=k23; a.k34=k34; a.k36=k36; a.k48=k48; a.k46=k46; a.k15=k15; a.k57=k57; a.k67=k67; a.k17=k17; a.k85=k85; 
a.k21=k21; a.k32=k32; a.k43=k43; a.k63=k63; a.k84=k84; a.k64=k64; a.k51=k51; a.k75=k75; a.k76=k76; a.k71=k71; a.k58=k58;
a.k23p=k23p; a.k34p=k34p; a.k36p=k36p; a.k48p=k48p; a.k46p=k46p; a.k67p=k67p;
a.k32p=k32p; a.k43p=k43p; a.k63p=k63p; a.k84p=k84p; a.k64p=k64p; a.k76p=k76p;
a.Nao=Nao; a.Nai=Nai; a.To=To; a.Ti=Ti; a.So=So; a.Si=Si; a.V=V; 

%NEW%%%%%%%%%%%%%%%%%%%%
S_flux=J48;
T_flux=J48p;
%%%%%%%%%%%%%%%%%%%%%%%%
T_binding=J23p;
T_slip=J67p;
S_slip=J67;

% construct rate matrix
dy_dt(1,1)  = - J12 + J51 + J71;        % state 1
dy_dt(2,1)  = + J12 - J23 - J23p - J28; % state 2  %NEW%
dy_dt(3,1)  = + J23 - J34 - J36;        % state 3
dy_dt(4,1)  = - J46 + J34 - J48;        % state 4  %NEW% 
dy_dt(5,1)  = - J51 - J57 + J85;        % state 5  %NEW$
dy_dt(6,1)  = + J46 + J36 - J67;        % state 6
dy_dt(7,1)  = + J67p - J71 + J57 + J67; % state 7
dy_dt(8,1)  = + J23p - J34p - J36p;     % state 3'
dy_dt(9,1)  = + J34p - J46p - J48p;     % state 4' %NEW% 
dy_dt(10,1) = + J46p + J36p - J67p;     % state 6'
dy_dt(11,1) = + J48 + J48p - J85 + J28; % state 8  %NEW% 
